# Supplementary material for: Engineering a Pro-Osteogenic Secretome through the Transient Silencing of the Gene Encoding Secreted Frizzled Related Protein 1
Source: Int J Mol Sci. 2023 Aug 3;24(15):12399. doi: 10.3390/ijms241512399 (PMC10419110; doi:10.3390/ijms241512399)
Supplement: Supplementary file 1 [file ijms-24-12399-s001.zip]

Archive with 1 entries (1 files):
- ijms-2491870-supplementary.tiff
